# Supplementary material for: Noncovalent antibody catenation on a target surface greatly increases the antigen-binding avidity
Source: eLife. 2023 May 30;12:e81646. doi: 10.7554/eLife.81646 (PMC10229114; doi:10.7554/eLife.81646)
Supplement: Figure 6—source data 1. [file elife-81646-fig6-data1.zip]

Archive with 2 entries (2 files):
- Fig6_SourceData_1_labeled.TIF
- Fig6_SourceData_1_unlabeled.TIF
