# Supplementary material for: Noncovalent antibody catenation on a target surface greatly increases the antigen-binding avidity
Source: eLife. 2023 May 30;12:e81646. doi: 10.7554/eLife.81646 (PMC10229114; doi:10.7554/eLife.81646)
Supplement: Source code 1. [file elife-81646-code1.zip]

Archive with 56 entries (48 files):
- ExperimentSession_fig6_0624.m
- Analysis/
- License
- ExperimentSession_random_0624.m
- AnalysisSession_fig6_0624.m
- ExecuteExperiment_structured.sh
- Software/
- README.md
- FigureDrawings/
- copl_Fig6_plots.m
- LOG/
- ExecuteExperiment_random.sh
- ExperimentSession_structured_0624.m
- Data/
- Analysis/Experiment_0627_random_Figure6_062022_/
- Software/Cohesion.m
- Software/Experiment_Metropolis_random.asv
- Software/par_Metropolis_mono_RS.m
- Software/AntonSemechko-S2-Sampling-Toolbox-79cc337/
- Software/Metropolis_withW.m
- Software/Init_AT_System_RS.m
- Software/Experiment_Metropolis_structured.asv
- Software/par_Metropolis_mono.m
- Software/AT_System.m
- Software/Init_AT_System.m
- Software/Experiment_Metropolis_random.m
- Software/AT_SystemType.m
- Software/Distance_Kd_map_uniform.m
- Software/Experiment_Metropolis_structured.m
- FigureDrawings/plotFig3A.m
- FigureDrawings/plotSuppleFig3.m
- FigureDrawings/plotAll_Origin.opju
- FigureDrawings/plotSuppleFig2.m
- FigureDrawings/plotFig4B.m
- FigureDrawings/plotSuppleFig1.m
- FigureDrawings/plotFig4A.m
- Data/Source Data.xlsx
- Analysis/Experiment_0627_random_Figure6_062022_/excel_KDeff.xlsx
- Analysis/Experiment_0627_random_Figure6_062022_/excel_BSoccupancy.xlsx
- Analysis/Experiment_0627_random_Figure6_062022_/processed_data.mat
- Software/AntonSemechko-S2-Sampling-Toolbox-79cc337/AntonSemechko-S2-Sampling-Toolbox-79cc337/
- Software/AntonSemechko-S2-Sampling-Toolbox-79cc337/AntonSemechko-S2-Sampling-Toolbox-79cc337/LICENSE.md
- Software/AntonSemechko-S2-Sampling-Toolbox-79cc337/AntonSemechko-S2-Sampling-Toolbox-79cc337/QuadQuad.m
- Software/AntonSemechko-S2-Sampling-Toolbox-79cc337/AntonSemechko-S2-Sampling-Toolbox-79cc337/DodecahedronMesh.m
- Software/AntonSemechko-S2-Sampling-Toolbox-79cc337/AntonSemechko-S2-Sampling-Toolbox-79cc337/TriQuad.m
- Software/AntonSemechko-S2-Sampling-Toolbox-79cc337/AntonSemechko-S2-Sampling-Toolbox-79cc337/SubdivideSphericalMesh.m
- Software/AntonSemechko-S2-Sampling-Toolbox-79cc337/AntonSemechko-S2-Sampling-Toolbox-79cc337/ClosedMeshVolume.m
- Software/AntonSemechko-S2-Sampling-Toolbox-79cc337/AntonSemechko-S2-Sampling-Toolbox-79cc337/IcosahedronMesh.m
- Software/AntonSemechko-S2-Sampling-Toolbox-79cc337/AntonSemechko-S2-Sampling-Toolbox-79cc337/SpiralSampleSphere.m
- Software/AntonSemechko-S2-Sampling-Toolbox-79cc337/AntonSemechko-S2-Sampling-Toolbox-79cc337/QuadRhombDodecMesh.m
- Software/AntonSemechko-S2-Sampling-Toolbox-79cc337/AntonSemechko-S2-Sampling-Toolbox-79cc337/QuadCubeMesh.m
- Software/AntonSemechko-S2-Sampling-Toolbox-79cc337/AntonSemechko-S2-Sampling-Toolbox-79cc337/ProjectOnSn.m
- Software/AntonSemechko-S2-Sampling-Toolbox-79cc337/AntonSemechko-S2-Sampling-Toolbox-79cc337/README.md
- Software/AntonSemechko-S2-Sampling-Toolbox-79cc337/AntonSemechko-S2-Sampling-Toolbox-79cc337/GetMeshData.m
- Software/AntonSemechko-S2-Sampling-Toolbox-79cc337/AntonSemechko-S2-Sampling-Toolbox-79cc337/ParticleSampleSphere.m
- Software/AntonSemechko-S2-Sampling-Toolbox-79cc337/AntonSemechko-S2-Sampling-Toolbox-79cc337/RandSampleSphere.m
