# Supplementary material for: Noncovalent antibody catenation on a target surface greatly increases the antigen-binding avidity
Source: eLife. 2023 May 30;12:e81646. doi: 10.7554/eLife.81646 (PMC10229114; doi:10.7554/eLife.81646)
Supplement: Source code 1. [file elife-81646-code1.zip › Software/Cohesion.m]

%%
%%
function d=Cohesion(Kd2, pA, WperT)
    d=roots([1 -2-Kd2/pA/2/(WperT)^2 1]);
    d=d(2);
end
