# Supplementary material for: Noncovalent antibody catenation on a target surface greatly increases the antigen-binding avidity
Source: eLife. 2023 May 30;12:e81646. doi: 10.7554/eLife.81646 (PMC10229114; doi:10.7554/eLife.81646)
Supplement: Source code 1. [file elife-81646-code1.zip › Software/par_Metropolis_mono_RS.m]

function ProbS_column = par_Metropolis_mono_RS(Project_title,type,L,density,Kd1,Kd2,Kd2_eff_list, dis_res, pA,TestTime, MCMC_num, WperT, isSC)

ProbS_column=zeros(1,TestTime);

RemainRatio_pA=1;
if isSC
    RemainRatio_pA=1-Cohesion(Kd2,pA, WperT);
    pA=RemainRatio_pA*pA;
end

%disp("start simulation for kD2="+ string(kD2))

for t=1:TestTime
    
    if rem(t,2^10)==0   
        %disp("Done simulation for kD2="+ string(Kd2_list(i))+" & t="+string(t/2^10)+" th 2^10")
    end
    
    sys = Init_AT_System_RS(type,L,density, WperT);
    
    for j=1:MCMC_num
        
        sys = Metropolis_withW(sys,Kd1,Kd2_eff_list,dis_res,pA);


        
    end
    
    ProbS_column(1,t)=CalculateBindingNum(sys);
    
end

sys_model=sys;


end
