# Supplementary material for: Noncovalent antibody catenation on a target surface greatly increases the antigen-binding avidity
Source: eLife. 2023 May 30;12:e81646. doi: 10.7554/eLife.81646 (PMC10229114; doi:10.7554/eLife.81646)
Supplement: Source code 1. [file elife-81646-code1.zip › Software/Experiment_Metropolis_structured.asv]

%%
function ProbS_column = Experiment_Metropolis_structured(idx, Experiment_specification)

outputfile=[Experiment_specification.foldername '/Result_' num2str(idx) '.csv'];
fileID = fopen(outputfile,'w');

Experiment_specification.RemainRatio_pA=1;
if Experiment_specification.isSC
    RemainRatio_pA= 1 - Cohesion(Kd2, pA, WperT);
    pA=RemainRatio_pA*pA;
end

%disp("start simulation for kD2="+ string(kD2))
for ii=1:Experiment_specification.repnum
    if rem(1001,1000)=
    disp(sprintf('Start_index %s th over %s', int2str(ii), int2str(Experiment_specification.repnum)))

    if rem(t,2^10)==0
        %disp("Done simulation for kD2="+ string(kD2_list(i))+" & t="+string(t/2^10)+" th 2^10")
    end
    sys = Init_AT_System(type,Tnum, WperT);
    for j=1:MCMC_num
        sys = Metropolis_withW(sys,Kd1,Kd2_eff_list,dis_res,pA);
    end

    ProbS_column(1,t)=CalculateBindingNum(sys);
end
sys_model=sys;

end
