# Supplementary material for: Noncovalent antibody catenation on a target surface greatly increases the antigen-binding avidity
Source: eLife. 2023 May 30;12:e81646. doi: 10.7554/eLife.81646 (PMC10229114; doi:10.7554/eLife.81646)
Supplement: Source code 1. [file elife-81646-code1.zip › Software/AT_SystemType.m]

classdef AT_SystemType
    enumeration
        linear1D
        circular1D
        square2D
        hexagonal2D
        hexagonalSphere2D
        triangular2D
        triangularSphere2D
        grided2D
        cubic2D
        cubicSphere2D
        randomUniformFlat2D
        randomUniformSphere2D
        randomQuasiFlat2D
        randomQuasiSphere2D
        randomQuasiFlatRB2D
    end
end
