# Supplementary material for: Noncovalent antibody catenation on a target surface greatly increases the antigen-binding avidity
Source: eLife. 2023 May 30;12:e81646. doi: 10.7554/eLife.81646 (PMC10229114; doi:10.7554/eLife.81646)
Supplement: Source code 1. [file elife-81646-code1.zip › Software/Experiment_Metropolis_structured.m]

%%
function Experiment_Metropolis_structured(idx, Experiment_specification)

outputfile=[Experiment_specification.foldername '/Result_' num2str(idx) '.csv'];
fileID = fopen(outputfile,'w');

Experiment_specification.RemainRatio_pA=1;

Kd2_eff_list=Experiment_specification.parameterlist1(Experiment_specification.IDX(idx,1));

%disp("start simulation for kD2="+ string(kD2))
for ii=1:Experiment_specification.repNum
    if rem(ii,1000)==1
        disp(sprintf('Start_index %s th over %s', int2str(ii), int2str(Experiment_specification.repNum)))
    end
    sys = Init_AT_System(Experiment_specification.type,Experiment_specification.Tnum, Experiment_specification.WperT);
    for j=1:Experiment_specification.MCMC_steps
        sys = Metropolis_withW(sys,Experiment_specification.Kd1,Kd2_eff_list,Experiment_specification.disres,Experiment_specification.pA);
    end
    fprintf(fileID,'%.3f %.3f\n', CalculateBindingNum(sys), sys.Tnum);
end
fclose(fileID)
end
