# Supplementary material for: Noncovalent antibody catenation on a target surface greatly increases the antigen-binding avidity
Source: eLife. 2023 May 30;12:e81646. doi: 10.7554/eLife.81646 (PMC10229114; doi:10.7554/eLife.81646)
Supplement: Source code 1. [file elife-81646-code1.zip › Software/AntonSemechko-S2-Sampling-Toolbox-79cc337/AntonSemechko-S2-Sampling-Toolbox-79cc337/DodecahedronMesh.m]

function TR=DodecahedronMesh
% Generate a triangular surface mesh of a Pentakis dodecahedron. This 
% object is a dual representation of an icosahedron; i.e., its vertices
% correspond to the centroids of icosaheron's faces.
%
%   - TR    : 'triangulation' object representing a Pentakis dodecahedron.           
%
% AUTHOR: Anton Semechko (a.semechko@gmail.com)
%


tr=IcosahedronMesh;
X=tr.Points;
F=tr.ConnectivityList;

C=(X(F(:,1),:)+X(F(:,2),:)+X(F(:,3),:))/3;
C=ProjectOnSn(C);

X=[X;C];

Tri=convhull(X);
if ClosedMeshVolume({Tri X})<0, Tri=fliplr(Tri); end
TR=triangulation(Tri,X);
