# Supplementary material for: Noncovalent antibody catenation on a target surface greatly increases the antigen-binding avidity
Source: eLife. 2023 May 30;12:e81646. doi: 10.7554/eLife.81646 (PMC10229114; doi:10.7554/eLife.81646)
Supplement: Source code 1. [file elife-81646-code1.zip › Software/AntonSemechko-S2-Sampling-Toolbox-79cc337/AntonSemechko-S2-Sampling-Toolbox-79cc337/QuadCubeMesh.m]

function fv=QuadCubeMesh
% Get a quad mesh of a cube whose vertices lie on the surface of a 
% zero-centered unit sphere.
%
%   - fv    : structure with fields 'faces' and 'vertices' representing 
%             quad mesh of a cube
%
% AUTHOR: Anton Semechko (a.semechko@gmail.com)
%

X=[1 1; -1 1; -1 -1; 1 -1];
[Xd,Xu]=deal(X);
Xd(:,3)=-1;
Xu(:,3)=1;
X=[Xd;Xu];

F=[1 5 8 4; ...
   2 6 5 1; ...
   3 7 6 2; ...
   4 8 7 3; ...
   5 6 7 8; ...
   1 4 3 2];

fv.faces=F;
fv.vertices=X/sqrt(3);
