# Supplementary material for: Noncovalent antibody catenation on a target surface greatly increases the antigen-binding avidity
Source: eLife. 2023 May 30;12:e81646. doi: 10.7554/eLife.81646 (PMC10229114; doi:10.7554/eLife.81646)
Supplement: Source code 1. [file elife-81646-code1.zip › Software/AntonSemechko-S2-Sampling-Toolbox-79cc337/AntonSemechko-S2-Sampling-Toolbox-79cc337/README.md]

# S^2 Sampling Toolbox

The problem of finding a uniform distribution of points on a sphere has a relatively long history. Its emergence is 
commonly attributed to the physicist J. J. Thomson, who posed it in 1904 after creating his so-called plum 
pudding model of the atom [[1]]. As such, the problem involves determination of a minimum energy configuration of N 
equally charged particles, confined to the surface of a sphere, that repel each other with a force given by Coulomb's 
law [[1]]. Although the plum pudding model of the atom has long been dismissed, the original problem posed by Thomson 
has re-emerged across many areas of study and found practical applications in the fields as diverse as viral 
morphology, crystallography, physical chemistry, geophysics, acoustics, signal processing, computer graphics, and 
medical imaging (e.g., HARDI). The purpose of this submission is to provide Matlab users with a set of functions for 
generating uniform sampling patterns and decompositions of a unit sphere. 

![S2 sampling demo](https://user-images.githubusercontent.com/13392426/59448727-c5f08180-8dd3-11e9-950a-ba3eaee264e6.jpg)

## Summary of Main Functions

>**`ParticleSampleSphere.m`**: generates an approximately uniform triangular tessellation of a unit sphere by using
 gradient descent to minimize a generalized electrostatic potential energy of a system of N charged particles.
 In this implementation, initial configuration of particles is based on random sampling of a sphere, but 
 user-defined initializations are also permitted. This function can also be used to generate uniformly distributed 
 sets of 2N particles comprised of N antipodal particle pairs. Since the optimization algorithm implemented in this 
 function has O(N^2) complexity, it is not recommended that the function be used to optimize configurations of more 
 than 1E3 particles (or particle pairs). Resolution of meshes obtained with this function can be increased to an
 arbitrary level with `SubdivideSphericalMesh.m`. 

>**`SubdivideSphericalMesh.m`**: increases resolution of triangular or quadrilateral spherical meshes. Given a base
 mesh, its resolution is increased by a sequence of k subdivisions. Suppose that No is the original number of
 mesh vertices, then the total number of vertices after k subdivisions will be Nk=4^k*(No – 2)+2. This relationship 
 holds for both triangular and quadrilateral meshes.

>**`IcosahedronMesh.m`**: generates triangular surface mesh of an icosahedron. High-quality spherical meshes can be 
easily obtained by subdividing this base mesh with the `SubdivideSphericalMesh.m` function.

>**`QuadCubeMesh.m`**: generates quadrilateral mesh of a zero-centered unit cube. High-quality spherical meshes 
can be obtained by subdividing this base mesh with the `SubdivideSphericalMesh.m` function.

>**`SpiralSampleSphere.m`**: generates N uniformly distributed point samples on a unit sphere using a [spiral-based sampling method].

>**`RandSampleSphere.m`**: performs uniform random or stratified random sampling of a unit sphere with N points.

## Demo 1: Uniformly Distributed Point Configurations on S^2 Via Charged Particle Sampling

	% Uniformly distribute 200 charged particles across unit sphere
	[V,Tri,~,Ue]=ParticleSampleSphere('N',200);

	% Visualize optimization progress
	figure('color','w')
	plot(log10(1:numel(Ue)),Ue,'.-')
	set(get(gca,'Title'),'String','Optimization Progress','FontSize',40)
	set(gca,'FontSize',20,'XColor','k','YColor','k')
	xlabel('log_{10}(Iteration #)','FontSize',30,'Color','k')
	ylabel('Reisz s-Energy','FontSize',30,'Color','k')

	% Visualize mesh based on computed configuration of particles
	figure('color','w')
	subplot(1,2,1)
	fv=struct('faces',Tri,'vertices',V);
	h=patch(fv);
	set(h,'EdgeColor','b','FaceColor','w')
	axis equal
	hold on
    plot3(V(:,1),V(:,2),V(:,3),'.k','MarkerSize',15)
	set(gca,'XLim',[-1.1 1.1],'YLim',[-1.1 1.1],'ZLim',[-1.1 1.1])
	view(3)
	grid off
	set(get(gca,'Title'),'String','N=200 (base mesh)','FontSize',30)

	% Subdivide base mesh twice to obtain a spherical mesh of higher complexity
	fv_new=SubdivideSphericalMesh(fv,2);
	subplot(1,2,2)
	h=patch(fv_new);
	set(h,'EdgeColor','b','FaceColor','w')
	axis equal
	hold on
    plot3(V(:,1),V(:,2),V(:,3),'.k','MarkerSize',15)
	set(gca,'XLim',[-1.1 1.1],'YLim',[-1.1 1.1],'ZLim',[-1.1 1.1])
	view(3)
	grid off
	set(get(gca,'Title'),'String','N=3170 (after 2 subdivisions)','FontSize',30)
	
## Demo 2: Uniform Antipodally Symmetric Point Configurations on S^2 Via Charged Particle Sampling

	% Uniformly distribute 100 antipodally symmetric particle pairs across unit sphere. Recall, 
    % an antipodal partner of particle P is -P (i.e., P reflected through the origin).
	[V,Tri,~,Ue]=ParticleSampleSphere('N',100,'asym',true);

	% Visualize optimization progress
	figure('color','w')
	subplot(1,2,1)
	plot(log10(1:numel(Ue)),Ue,'.-')
	set(get(gca,'Title'),'String','Optimization Progress','FontSize',40)
	set(gca,'FontSize',20,'XColor','k','YColor','k')
	xlabel('log_{10}(Iteration #)','FontSize',30,'Color','k')
	ylabel('Reisz s-Energy','FontSize',30,'Color','k')

	% Visualize mesh based on computed configuration of particles. Note that unlike the previous 
	% example, vertices of the mesh are (V;-V) and not (V). This is because -V are antipodal partners
	% of V and must be combined with V to uniformly sample the entire sphere. However, just like in 
	% the previous example, computed mesh is also composed of 200 vertices, as there are 100 particle 
	% pairs.
	subplot(1,2,2)
	fv=struct('faces',Tri,'vertices',[V;-V]);
	h=patch(fv);
	set(h,'EdgeColor','b','FaceColor','w')
	axis equal
	set(gca,'XLim',[-1.1 1.1],'YLim',[-1.1 1.1],'ZLim',[-1.1 1.1])
	view(3)
	grid off
	hold on
	plot3(V(:,1),V(:,2),V(:,3),'.k','MarkerSize',15)
	plot3(-V(:,1),-V(:,2),-V(:,3),'.r','MarkerSize',15)
	set(get(gca,'Title'),'String','Final Mesh','FontSize',30)

## Demo 3: Spiral-based S^2 Sampling

	% Distribute 200 particles across unit sphere via spiral-based sampling method
	[V,Tri]=SpiralSampleSphere(200,true);

## Demo 4: Icosahedron-based S^2 Decomposition

	% Get base icosahedron mesh
	TR=IcosahedronMesh; % also try this with `DodecahedronMesh.m`

	% Subdivide base mesh and visualize the results
	figure('color','w')
	ha=subplot(2,3,1);
	h=trimesh(TR); set(h,'EdgeColor','b','FaceColor','w')
	axis equal
	set(get(ha,'Title'),'String','base mesh (N=12)')
	for i=2:6
		ha=subplot(2,3,i);
		TR=SubdivideSphericalMesh(TR,1);
		h=trimesh(TR); set(h,'EdgeColor','b','FaceColor','w')
		axis equal
		set(get(ha,'Title'),'String',sprintf('N=%u',4^(i-1)*10+2))
		drawnow
	end

## Demo 5: Cuboid-based S^2 Decomposition

	% Get quad mesh of a unit cube
	fv=QuadCubeMesh; % also try this with `QuadRhombDodecMesh.m`

	% Subdivide base mesh and visualize the results
	figure('color','w')
	ha=subplot(2,3,1);
	h=patch(fv); set(h,'EdgeColor','b','FaceColor','w')
	view(3)
	grid on
	axis equal
	set(gca,'XLim',[-1.1 1.1],'YLim',[-1.1 1.1],'ZLim',[-1.1 1.1])
	set(get(ha,'Title'),'String','base mesh (N=8)')
	for i=2:6
		ha=subplot(2,3,i);
		fv=SubdivideSphericalMesh(fv,1);
		h=patch(fv); set(h,'EdgeColor','b','FaceColor','w')
		axis equal
		view(3)
		grid on
		set(gca,'XLim',[-1.1 1.1],'YLim',[-1.1 1.1],'ZLim',[-1.1 1.1])
		set(get(ha,'Title'),'String',sprintf('N=%u',4^(i-1)*6+2))
		drawnow
	end
	
## License
[MIT] © 2019 Anton Semechko (a.semechko@gmail.com)

[1]: https://en.wikipedia.org/wiki/Thomson_problem
[spiral-based sampling method]: http://blog.wolfram.com/2011/07/28/how-i-made-wine-glasses-from-sunflowers/
[MIT]: https://github.com/AntonSemechko/S2-Sampling-Toolbox/blob/master/LICENSE.md
