# Supplementary material for: Noncovalent antibody catenation on a target surface greatly increases the antigen-binding avidity
Source: eLife. 2023 May 30;12:e81646. doi: 10.7554/eLife.81646 (PMC10229114; doi:10.7554/eLife.81646)
Supplement: Source code 1. [file elife-81646-code1.zip › Software/AntonSemechko-S2-Sampling-Toolbox-79cc337/AntonSemechko-S2-Sampling-Toolbox-79cc337/RandSampleSphere.m]

function X=RandSampleSphere(N,spl)
% Generate a uniform or stratified sampling of a unit sphere.
%
% INPUTS:
%   - N   : desired number of point samples. N=200 is default.
%   - spl : can be 'uniform' or 'stratified'. The former setting is used by
%           default.
%
% OUTPUT:
%   - X  : N-by-3 array of sample point coordinates.
%
% REFERENCE:
%   - Shao & Badler, 1996, Spherical Sampling by Archimedes' Theorem
%
% AUTHOR: Anton Semechko (a.semechko@gmail.com)
%


% Default arguments
if nargin<1 || isempty(N), N=200; end
if nargin<2 || isempty(spl), spl='uniform'; end

% Basic error checking
chk=strcmpi(spl,{'uniform','stratified'});
if sum(chk)==0
    error('Invalid sampling option')
end

N=round(N);
if numel(N)~=1 || ~isnumeric(N) || N<1
    error('Invalid entry for 1st input argument (N)')
end
if N<3, spl='uniform'; end

% Sample the unfolded right cylinder
if strcmp(spl,'stratified')
    
    % Partition the [-1,1]x[0,2*pi] domain into ceil(sqrt(N))^2 subdomains
    % and then draw a random sample for each
    n=ceil(sqrt(N));
    ds=2/n;
    [Xc,Yc]=meshgrid((-1+ds/2):ds:(1-ds/2));
    
    x=ds*(rand(n^2,1)-0.5);
    y=ds*(rand(n^2,1)-0.5);
    
    x=x+Xc(:);
    y=y+Yc(:);
    clear Xc Yc
    
    % Remove excess samples
    R=n^2-N;
    if R>0
        idx=randperm(n^2,R);
        x(idx)=[];
        y(idx)=[];
    end
    
    lon=(x+1)*pi;
    z=y;
    
else
    z=2*rand(N,1)-1;
    lon=2*pi*rand(N,1);
end

% Convert z to latitude
z(z<-1)=-1;
z(z>1)=1;
lat=acos(z);

% Convert spherical to rectangular co-ords
s=sin(lat);
x=cos(lon).*s;
y=sin(lon).*s;
        
X=[x,y,z];
